# Supplementary material for: Spectroscopic glimpses of the transition state of ATP hydrolysis trapped in a bacterial DnaB helicase
Source: Nat Commun. 2021 Sep 6;12:5293. doi: 10.1038/s41467-021-25599-z (PMC8421360; doi:10.1038/s41467-021-25599-z)
Supplement: Supplementary file 4 — Source Data [file 41467_2021_25599_MOESM4_ESM.xlsx]

## Sheet: Experimental_details_NMR
Experiment	hPH (DUL DnaB:ADP:AlF4-:DNA)	hPH (DUL DnaB:ADP:AlF4-:DNA)	hNH** (DUL DnaB:ADP:AlF4-:DNA)	hNH (DUL DnaB:ADP:AlF4-:DANN, Fig S2)		Experiment	27Al (UL DnaB:ADP:AlF4-:DNA)	19F (UL DnaB:ADP:AlF4-:DNA)	19F (UL DnaB:ADP:AlF4-)	19F (control)***										Experiment	INEPT-hNH T2’(1H) (DUL DnaB ADP:AlF4-:ssDNA)		Experiment	CP-hNH T2’(1H) (DUL HET-s (218-289))
νr/ kHz	105	105	100	108		νr/ kHz	17	17	17	17										νr/ kHz	110		νr/ kHz	105
B0/ T	20	20	20	20		B0/ T	11.7	14.1	14.1	14.1										B0/ T	20		B0/ T	20
Transfer I	HP-CP (DQ)	HP-CP (DQ)	HN-CP(ZQ)	HN-CP(ZQ)		Type	27Al direct	19F EASY5	19F EASY5	19F EASY5										Transfer I	HN-INEPT(refocused)		Transfer I	HN-CP (DQ)
ν1(1H)/ kHz	65*	65*	146	135		ν1(19F) / kHz	-	50**	50**	50**										ν1(1H) / kHz	150		ν1(1H) / kHz	135
ν1(15N/31P)/ kHz	34.4*	35.6*	31	36		ν1(27Al) / kHz	33*	-	-	-										ν1(15N) / kHz	62.5		ν1(15N) / kHz	35
CP contact time/ ms	3.5	1.5	0.8	0.8		t1 increments	4096	8192	8192	8192										INEPT delay	2		Shape	Tangent 1H
Shape	Tangent 1H	Tangent 1H	Tangent 1H	Tangent 1H		Sweep width (t1)/ ppm	4795	295	295	295										/ ms			Time / ms	0.8
Transfer II	PH-CP (DQ)	PH-CP (DQ)	NH-CP(ZQ)	NH-CP(ZQ)		Acquisition time (t1)/ ms	3.3	24.6	24.6	24.6										INEPT delay	1.2		Transfer II	NH-CP (DQ)
ν1(1H)/ kHz	65*	65*	146	135		Interscan delay/ s	1.5	5	5	5										/ ms			ν1(1H) / kHz	135
ν1(31P/15N)/ kHz	34.4*	35.6*	31	36		Number of scans	40960	1536	1536	1024										Transfer II	NH- INEPT(refocused)		ν1(15N) / kHz	35
CP contact time/ ms	3.5	1.5	1.2	1.2		Measurement time/ h	17	2.1	2.1	1.4										ν1(1H) / kHz	150		Shape	Tangent 1H
Shape	Tangent 1H	Tangent 1H	Tangent 1H	Tangent 1H																ν1(15N) / kHz	62.5		Time / ms	1.2
1H carrier/ ppm	4.8	4.8	4.8	4.8		* : Determined from the nutation frequency of the measured sample. A 30° excitation pulse was used. The 27Al spectra were referenced to Al(NO3)3 using solid (NH4)Al(SO4)2 resonating at														INEPT delay	2		T2’(1H) Measurement	Hahn-Echo block
31P/15N carrier/ ppm	-0.6	-0.6	117.5	117.5		-0.4 ppm.														/ ms			Relaxation delays / ms	0.001, 1, 1.5, 2, 2.5, 3, 4, 5
t1 increments	128	128	200	512		**: Determined from the nutation frequency of the measured sample. The 19F spectra were referenced relative to CFCl3 using solid NaBF4 resonating at -159.2 ppm.														INEPT delay	1.2		1H carrier/ ppm	4.8
Sweep width (t1)/ ppm	40	40	70	190		***: Control solution using the same buffer than for the protein and the same ADP, NH4AlF4 and Mg2+ concentrations.														/ ms			15N carrier/ ppm	117.5
Acquisition time (t1)/ ms	4.6	4.6	16.6	15.6																T2’(1H) Measurement	Hahn-Echo block		t1 increments	450
t2 increments	1024	768	2048	5500																(15N) Measurement	-		Sweep width (t1)/ ppm	150
Sweep width (t2)/ ppm	46.7	46.7	46.7	46.7																Relaxation delays / ms	0.002, 1, 2, 3, 4, 5, 6.5, 8		Acquisition time (t1)/ ms	17.4
Acquisition time (t2)/ ms	12.9	9.7	25.8	69.3																1H carrier/ ppm	4.8		t2 increments	5500
water Suppression	MISSISIPPI	MISSISIPPI	MISSISIPPI	MISSISIPPI																15N carrier/ ppm	117.5		Sweep width (t2)/ ppm	46.7
ν1(1H) / kHz	30	30	20	20																t1 increments	192		Acquisition time (t2)/ ms	69.3
Time water suppression / ms	120	120	120	120																Sweep width (t1)/ ppm	70		Water Suppression	MISSISIPPI
15N/31P WALTZ64 decoupling power/ kHz	5	5	5	5																Acquisition time (t1)/ ms	15.9		ν1(1H) / kHz	20
Interscan delay/ s	1	1	1.2	1.2																t2 increments	8192		Time / ms	120
Number of scans	3232	3968	224	88																Sweep width (t2)/ ppm	46.7		1H swfttpm decoupling power/ kHz	10
Measurement time/ h	115	141	17	15																Acquisition time (t2)/ ms	103		15N WALTZ64 decoupling power/ kHz	5
																				Water Suppression	MISSISIPPI		Interscan delay/ s	1.2
* The CP conditions were optimized on a solid sample of ortho-phospho-L-serine.																				ν1(1H) / kHz	20		Number of scans	68
** The experiments were performed at sample temperatures from 294 to 302 K within one measurement session and the same experimental parameters.																				Time / ms	120		Measurement time/ h	81.6
																				15N WALTZ64 decoupling power/ kHz	5
																				Interscan delay/ s	1
																				Number of scans	104
																				Measurement time/ h	44

## Sheet: Fig4_Supplment_Figure_7
Fig4 &Supplment Figure 7
		note: CS are referenced to T=293.5K
Proton Amide Chemical Shift (CS) / ppm	Residue	CS T=293.5K	CS T=296.2K	CS T=298.9K	CS T=301.6K
note: errorbar on all CS corresponds to digital resolution 0.045 ppm	181	0	-3e-05	0.04035	-0.00106
	185	0	-0.0066	-0.061	-0.05039
	196	0	-0.00513	-0.00307	-0.00845
	202	0	0.00606	-0.00611	-0.01053
	208	0	-0.01304	0.00966	-0.00105
	209	0	-0.00368	0.00162	-0.00194
	237	0	-0.00214	0.01988	-0.00406
	280	0	-0.03911	0.0326	0.0072
	308	0	0.00104	-0.01217	-0.01732
	370	0	-0.05828	-0.04855	-0.03185
	374	0	0.04053	0.01959	0.00727
	376	0	-0.00441	-0.00382	-0.00649
	377	0	0.00072	-0.00516	-0.00394
	443	0	-0.00526	-0.0127	-0.02979
	448	0	0.00288	0.01101	0.00651
	454	0	-0.00357	-0.02097	-0.03039
	459	0	-0.00196	-0.0002	-0.00165
	462	0	0.0151	0.02998	0.03629
	463	0	-0.00101	0.00514	0.02301
	182 190	0	-0.00404	-0.02262	-0.03248
	194 445	0	-0.03058	-0.06258	-0.09073
	210 307	0	-0.00192	-0.00443	-0.00719
	226 450	0	-0.00736	-0.00894	-0.04561
	314 461	0	0.00291	0.00607	0.01092
	433 451	0	-0.00753	0.00388	0.00496
Temperature Coefficient / ppb/K	Residue	Temperature Coefficient ppb/K
	181	1.38634
	185	-7.66099
	196	-0.86795
	202	-1.63081
	208	0.728571
	209	-0.0193789
	237	0.366708
	280	3.47739
	308	-2.4287
	370	-3.19826
	374	0.0324224
	376	-0.703602
	377	-0.659627
	443	-3.60783
	448	1.03081
	454	-4.04609
	459	-0.118882
	462	4.6118
	463	2.80174
	182 190	-4.32373
	194 445	-11.3363
	210 307	-0.897391
	226 450	-5.15814
	314 461	1.33863
	433 451	0.979752

## Sheet: Supplment_Figure_4
Supplement. Fig. 4: Homogeneous Linewidths
DUL DnaB:ADP:AlF4-:DNA (CP)			DUL DnaB:ADP:AlF4-:DNA (INEPT)			UL DnaB:ADP:AlF4-:DNA
Residue	Dhomo / Hz		Residue	Dhomo / Hz		Residue	Dhomo / Hz
181	6.09665		179	14.7017		177	151.766
185	32.0551		181	8.17174		179	153.384
192	50.9441		184	9.4032		181	92.4805
202	28.955		185	36.3735		182	122.219
208	25.0939		191	32.2883		183	160.626
209	16.069		193	25.7282		184	75.1049
237	20.1455		195	35.4697		185	74.8708
276	53.3335		196	14.2596		188	157.064
280	54.1347		201	33.5085		189	139.722
308	29.3088		202	26.2186		190	130.207
335	62.5562		204	36.0903		191	127.052
370	95.8895		206	38.798		192	138.71
373	48.993		207	19.9065		193	107.958
375	39.3997		208	16.1974		194	77.3478
376	56.629		209	15.1638		195	174.089
377	42.3489		211	52.5094		196	167.616
390	73.4872		214	32.67		197	116.265
392	56.6394		237	31.7442		198	131.32
403	97.362		276	40.0643		199	129.108
443	23.5349		277	19.1553		200	143.149
448	25.6559		308	27.2355		201	162.365
459	18.8813		335	45.1593		202	51.1967
462	44.1438		349	34.0589		203	161.413
			351	32.7362		204	173.296
			354	30.8048		206	138.376
			371	47.9114		207	114.989
			375	29.2807		208	142.851
			376	27.2462		209	153.412
			377	38.6711		210	92.7017
			387	37.8651		211	208.436
			393	35.7948		213	163.383
			412	34.7022		214	181.481
			434	29.4638		215	177.104
			435	41.5064		216	160.451
			436	28.6202		217	135.446
			437	25.233		218	163.041
			440	29.1891		219	154.38
			441	22.2806		220	135.998
			443	25.6595		221	180.194
			447	36.1755		226	103.738
			448	24.9369		227	156.521
			454	22		228	82.3351
			455	22.2319		229	131.491
			456	25.1945		230	141.255
			457	20.9671		236	147.04
			459	19.5704		237	71.9331
			463	23.963		248	148.328
						249	134.019
						261	137.938
						262	179.456
						276	120.766
						277	90.2167
						278	185.723
						279	136.36
						280	55.2545
						282	150.929
						285	160.111
						286	134.638
						287	109.96
						307	100.558
						308	157.41
						309	107.897
						310	150.535
						311	129.518
						312	142.04
						313	141.713
						314	111.414
						315	128.055
						316	157.48
						332	136.77
						333	112.603
						334	153.964
						335	184.499
						344	112.998
						345	153.212
						346	142.35
						347	136.025
						349	153.517
						350	112.9
						351	92.1129
						352	128.639
						353	96.4191
						354	163.146
						358	168.798
						359	126.042
						370	223.144
						371	173.912
						372	162.31
						373	197.298
						374	106.988
						375	102.881
						376	153.186
						377	113.812
						378	169.921
						379	168.609
						381	159.32
						382	122.912
						383	124.295
						384	114.609
						385	114.956
						386	146.516
						387	113.361
						388	173.29
						389	135.228
						390	309.613
						392	113.149
						393	125.593
						403	119.214
						404	128.639
						406	135.48
						412	95.5656
						432	159.69
						433	126.393
						434	96.6663
						435	160.571
						436	140.6
						437	131.17
						438	53.8437
						440	160.585
						441	131.081
						442	119.377
						443	104.68
						444	166.829
						445	121.193
						446	133.442
						447	162.926
						448	110.714
						449	157.517
						450	48.3409
						451	129.611
						452	159.538
						453	136.459
						454	130.521
						455	146.122
						456	124.176
						457	124.283
						458	126.728
						459	126.779
						461	111.414
						462	71.5254
						463	95.5965
						X1	104.166
						X2	178.297
						X3	124.094
						X4	225.308
						X5	144.117
						X6	3009.93
						X7	101.722
						X8	227.436
						X9	186.96
